# Supplementary material for: Oncolytic Virus VV-GMCSF-Lact and Human GM-CSF Against GL261 Glioma in Immunocompetent Mice
Source: Pharmaceuticals (Basel). 2026 Mar 6;19(3):434. doi: 10.3390/ph19030434 (PMC13029571; doi:10.3390/ph19030434)
Supplement: Supplementary file 1 [file pharmaceuticals-19-00434-s001.zip]

Archive with 1 entries (1 files):
- pharmaceuticals-4141108-supplementary.pdf
